# Supplementary material for: Measuring Dietary Intake of Pregnant Women Post-Bariatric Surgery: Do Women Meet Recommendations?
Source: Nutrients. 2025 Jan 14;17(2):285. doi: 10.3390/nu17020285 (PMC11767831; doi:10.3390/nu17020285)
Supplement: Supplementary file 1 [file nutrients-17-00285-s001.zip]

Archive with 1 entries (1 files):
- nutrients-3384492-supplementary.pdf
